# Supplementary material for: The association between trimethylamine N-oxide levels and ischemic stroke occurrence: a meta-analysis and Mendelian randomization study
Source: BMC Neurol. 2023 Nov 21;23:413. doi: 10.1186/s12883-023-03458-2 (PMC10662484; doi:10.1186/s12883-023-03458-2)
Supplement: Supplementary file 1 — Additional file 1: Table S1. Search stratages for literatures applied in the meta-analysis. Table S2. Genetic IVs for TMAO. Table S3. Estimation of Wald ratio between each SNP related to TMAO and risk of IS. Table S4. Heterogeneity analysis using Cochran’s Q test. Table S5. Horizontal pleiotropy analysis using the intercept of MR-Egger regression test. [file 12883_2023_3458_MOESM1_ESM.xlsx]

## Sheet: Table S1
Table S1. Search stratages for literatures applied in the meta-analysis.
Data base	search	Query	Results
PubMed	#3	Search: (#1) AND (#2) Sort by: Publication Date	60
	#2	Search: ischemic stroke Sort by: Publication Date	102012
	#1	Search: (TMAO) OR (Trimethylamine N-oxide) Sort by: Publication Date	3489
Embase	3	1 and 2	79
	2	ischemic stroke.mp. or ischemic stroke/	118061
	1	trimethylamine N-oxide/ or TMAO.mp	4492
Web of Science	#3	#1 AND #2 and Preprint Citation Index (exclude - database)	100
	#2	TS=(ischemic stroke) and Preprint Citation Index (exclude - database)	191268
	#1	(TS=(TMAO)) OR TS=(Trimethylamine N-oxide) and Preprint Citation Index (exclude - database)	6623

## Sheet: Table S2
Table S2. Genetic IVs for TMAO.
Metabolites	SNP	CHR	POS	RISK_ALLELE	OTHER_ALLELE	MAF	BETA	SE	P-value	Closest.Gene	Sample.Size
TMAO	rs12221306	10	17041344	A	T	0.386961	0.157561	0.0345298	5.04e-06	RSU1	2075
TMAO	rs13236413	7	156563826	C	T	0.0900774	0.408223	0.0862869	2.23e-06	MNX1	2075
TMAO	rs16917161	8	53128610	A	T	0.0918946	0.261652	0.0590053	9.23e-06	PCMTD1	2075
TMAO	rs17418675	2	55064109	T	C	0.341383	0.155799	0.0351107	9.11e-06	FLJ31438	2075
TMAO	rs2703228	8	5863417	C	G	0.323034	0.216537	0.0410001	1.28e-07	ANGPT2	2075
TMAO	rs3935570	1	19039958	G	T	0.260675	0.22712	0.0432973	1.56e-07	ALDH4A1	2075
TMAO	rs4846884	1	229153698	A	C	0.156395	0.210836	0.0466459	6.19e-06	ARV1	2075
TMAO	rs692588	15	26804716	A	G	0.0305513	2.79397	0.576651	1.27e-06	GOLGA8G	2075
TMAO	rs7302178	12	26899160	A	G	0.16379	0.237074	0.0525337	6.4e-06	C12orf11	2075
TMAO	rs10003933	NA	NA	A	T	0.142193	-0.211	0.051	4.02e-05	SH3RF1	2076
TMAO	rs10104412	NA	NA	A	T	0.189277	0.206	0.05	3.83e-05	ZMAT4	2076
TMAO	rs10870302	NA	NA	G	T	0.479912	-0.14	0.035	4.96e-05	LRRC27	2076
TMAO	rs10873474	NA	NA	G	A	0.0916082	0.238	0.058	4.02e-05	LINC02299	2076
TMAO	rs10877835	NA	NA	C	A	0.144761	-0.225	0.056	4.96e-05	SLC2A13	2076
TMAO	rs11098315	NA	NA	C	T	0.177977	0.189	0.044	1.65e-05	NA	2076
TMAO	rs11583422	NA	NA	G	C	0.0366276	0.537	0.13	3.88e-05	PTGFRN	2076
TMAO	rs11625777	NA	NA	T	C	0.234492	-0.17	0.04	1.88e-05	NA	2076
TMAO	rs12116428	NA	NA	C	T	0.0524734	-0.484	0.117	3.73e-05	NA	2076
TMAO	rs12131532	NA	NA	A	T	0.0846637	0.289	0.07	3.36e-05	NA	2076
TMAO	rs12379588	NA	NA	T	C	0.0409234	-0.934	0.218	1.83e-05	LOC105375988	2076
TMAO	rs12443031	NA	NA	C	T	0.0290391	3.036	0.74	4.05e-05	GOLGA8M	2076
TMAO	rs13097605	NA	NA	C	T	0.272423	0.154	0.038	3.95e-05	NA	2076
TMAO	rs13212146	NA	NA	C	G	0.0488516	-0.587	0.137	1.91e-05	LOC105378021	2076
TMAO	rs13236413	NA	NA	C	T	0.0900774	0.408	0.086	2.23e-06	NA	2076
TMAO	rs1337398	NA	NA	G	C	0.0631163	-0.298	0.072	3.24e-05	BNC2	2076
TMAO	rs1446554	NA	NA	A	G	0.148205	-0.208	0.047	1.05e-05	NA	2076
TMAO	rs1538291	NA	NA	C	T	0.315186	0.183	0.045	4.27e-05	NA	2076
TMAO	rs16917161	NA	NA	T	A	0.0918946	0.262	0.059	9.23e-06	XK	2076
TMAO	rs17131718	NA	NA	C	T	0.0897422	-0.259	0.059	1.22e-05	NA	2076
TMAO	rs1737681	NA	NA	T	C	0.475448	-0.137	0.033	3.22e-05	LRFN2	2076
TMAO	rs17418675	NA	NA	T	C	0.341383	0.156	0.035	9.11e-06	RTN4	2076
TMAO	rs17526983	NA	NA	G	A	0.0846529	0.467	0.114	4.14e-05	MET	2076
TMAO	rs17811040	NA	NA	G	A	0.3335	-0.154	0.037	3.77e-05	NA	2076
TMAO	rs2001146	NA	NA	T	C	0.0556426	0.3	0.073	4.16e-05	SNX3	2076
TMAO	rs2243972	NA	NA	G	C	0.0439462	0.49	0.118	3.5e-05	NA	2076
TMAO	rs2415847	NA	NA	G	A	0.263951	-0.168	0.041	4.83e-05	NA	2076
TMAO	rs2721876	NA	NA	A	G	0.333201	0.165	0.037	1.01e-05	NA	2076
TMAO	rs3799563	NA	NA	C	T	0.356498	0.145	0.035	3.4e-05	F13A1	2076
TMAO	rs390258	NA	NA	A	G	0.185451	0.186	0.044	2.09e-05	NA	2076
TMAO	rs3935570	NA	NA	G	T	0.260675	-0.227	0.043	1.56e-07	TAS1R2	2076
TMAO	rs422576	NA	NA	G	A	0.207039	0.308	0.071	1.55e-05	NA	2076
TMAO	rs4324493	NA	NA	A	G	0.312746	-0.147	0.036	4.19e-05	CACNA2D3	2076
TMAO	rs4685442	NA	NA	A	G	0.232628	0.21	0.05	3.02e-05	TBC1D5	2076
TMAO	rs4811626	NA	NA	C	T	0.417204	0.154	0.035	1.49e-05	LOC105372677 Gene	2076
TMAO	rs4846884	NA	NA	C	A	0.156395	-0.211	0.047	6.19e-06	TTC13	2076
TMAO	rs528224	NA	NA	A	T	0.0815447	-0.259	0.062	2.6e-05	RFX3	2076
TMAO	rs550915	NA	NA	A	C	0.169551	0.27	0.062	1.33e-05	ALDOB	2076
TMAO	rs6077980	NA	NA	C	A	0.511551	0.141	0.034	3.45e-05	NA	2076
TMAO	rs6656519	NA	NA	T	G	0.244208	0.182	0.044	4.36e-05	NA	2076
TMAO	rs692588	NA	NA	A	G	0.0305513	2.794	0.577	1.27e-06	GOLGA8G/WHAMMP2	2076
TMAO	rs6974263	NA	NA	A	C	0.397505	-0.139	0.034	4.27e-05	KIAA1549	2076
TMAO	rs7018973	NA	NA	C	T	0.050697	0.348	0.081	1.74e-05	RALGPS1	2076
TMAO	rs7243722	NA	NA	A	T	0.0527045	0.327	0.079	3.31e-05	OSBPL1A	2076
TMAO	rs7298875	NA	NA	C	T	0.100729	0.25	0.058	1.78e-05	PLXNC1	2076
TMAO	rs7302178	NA	NA	A	G	0.16379	0.237	0.053	6.4e-06	ITPR2	2076
TMAO	rs7522157	NA	NA	C	T	0.291299	0.151	0.037	4.11e-05	AKNAD1	2076
TMAO	rs7944382	NA	NA	C	A	0.179352	0.199	0.047	2.41e-05	CNTN5	2076
TMAO	rs7953354	NA	NA	T	C	0.0986396	0.243	0.058	2.54e-05	ANKS1B	2076
TMAO	rs8016345	NA	NA	T	A	0.180877	0.188	0.044	1.62e-05	NA	2076
TMAO	rs8110533	NA	NA	G	T	0.0541293	-0.542	0.131	3.65e-05	INSR	2076

## Sheet: Table S3
Table S3. Estimation of Wald ratio between each SNP related to TMAO and risk of IS.
Exposure	Outcome	Sample size	SNP	Beta	SE	P-value
TMAO	Ischemic stroke	440328	rs10003933	-0.0322275	0.0606635	0.595246
TMAO	Ischemic stroke	440328	rs10104412	0.0218447	0.0587379	0.709967
TMAO	Ischemic stroke	440328	rs10870302	0.0835714	0.07	0.232526
TMAO	Ischemic stroke	440328	rs10873474	-0.00714286	0.0714286	0.920344
TMAO	Ischemic stroke	440328	rs10877835	0.0702222	0.0613333	0.252239
TMAO	Ischemic stroke	440328	rs11098315	0.00899471	0.0767196	0.906669
TMAO	Ischemic stroke	440328	rs11583422	-0.0746741	0.066108	0.258654
TMAO	Ischemic stroke	440328	rs11625777	-0.12	0.0705882	0.0891309
TMAO	Ischemic stroke	440328	rs12116428	-0.0272727	0.0448347	0.542992
TMAO	Ischemic stroke	440328	rs12131532	-0.00726644	0.0681661	0.915107
TMAO	Ischemic stroke	440328	rs12221306	-0.0139629	0.0653717	0.830865
TMAO	Ischemic stroke	440328	rs12379588	-0.0120985	0.0407923	0.766781
TMAO	Ischemic stroke	440328	rs12443031	0.00849802	0.0166667	0.610135
TMAO	Ischemic stroke	440328	rs13097605	-0.0649351	0.0714286	0.363302
TMAO	Ischemic stroke	440328	rs13212146	-0.00391823	0.0342419	0.908899
TMAO	Ischemic stroke	440328	rs13236413	0.00122482	0.040664	0.975971
TMAO	Ischemic stroke	440328	rs1337398	-0.000671141	0.0741611	0.992779
TMAO	Ischemic stroke	440328	rs1446554	0.00432692	0.0745192	0.953697
TMAO	Ischemic stroke	440328	rs1538291	-0.0868852	0.063388	0.170472
TMAO	Ischemic stroke	440328	rs16917161	0.0791126	0.0611499	0.195752
TMAO	Ischemic stroke	440328	rs17131718	-0.0494208	0.0679537	0.467059
TMAO	Ischemic stroke	440328	rs1737681	-0.0445255	0.0737226	0.54587
TMAO	Ischemic stroke	440328	rs17418675	0.209886	0.0673945	0.00184391
TMAO	Ischemic stroke	440328	rs17526983	-0.0811563	0.0522484	0.120357
TMAO	Ischemic stroke	440328	rs17811040	0.0915584	0.0688312	0.183456
TMAO	Ischemic stroke	440328	rs2001146	0.001	0.0803333	0.990068
TMAO	Ischemic stroke	440328	rs2243972	-0.0279592	0.0522449	0.592542
TMAO	Ischemic stroke	440328	rs2415847	-0.0178571	0.0690476	0.795928
TMAO	Ischemic stroke	440328	rs2703228	-0.0789703	0.0494142	0.110014
TMAO	Ischemic stroke	440328	rs2721876	-0.0139394	0.0660606	0.83288
TMAO	Ischemic stroke	440328	rs3799563	0.102069	0.0717241	0.154714
TMAO	Ischemic stroke	440328	rs390258	0.088172	0.0752688	0.241427
TMAO	Ischemic stroke	440328	rs3935570	-0.0884995	0.0488729	0.0701701
TMAO	Ischemic stroke	440328	rs422576	-0.100325	0.0431818	0.0201626
TMAO	Ischemic stroke	440328	rs4324493	-0.0387755	0.0721088	0.590759
TMAO	Ischemic stroke	440328	rs4685442	-0.0795238	0.06	0.18504
TMAO	Ischemic stroke	440328	rs4811626	0.0831169	0.0655844	0.205038
TMAO	Ischemic stroke	440328	rs4846884	-0.0388928	0.0678252	0.566356
TMAO	Ischemic stroke	440328	rs528224	0.0027027	0.069112	0.968806
TMAO	Ischemic stroke	440328	rs550915	0.0455556	0.0496296	0.358666
TMAO	Ischemic stroke	440328	rs6077980	-0.0234043	0.070922	0.7414
TMAO	Ischemic stroke	440328	rs6656519	0.0263736	0.0675824	0.696356
TMAO	Ischemic stroke	440328	rs6974263	-0.0482014	0.0741007	0.515379
TMAO	Ischemic stroke	440328	rs7018973	-0.123276	0.091092	0.175956
TMAO	Ischemic stroke	440328	rs7243722	-0.070948	0.0657492	0.280557
TMAO	Ischemic stroke	440328	rs7298875	0.0332	0.0676	0.623339
TMAO	Ischemic stroke	440328	rs7302178	-0.0329011	0.0611624	0.590625
TMAO	Ischemic stroke	440328	rs7522157	0.0350993	0.0741722	0.63606
TMAO	Ischemic stroke	440328	rs7944382	0.0105528	0.0663317	0.873597
TMAO	Ischemic stroke	440328	rs7953354	0.0839506	0.0777778	0.280425
TMAO	Ischemic stroke	440328	rs8016345	-0.0420213	0.0670213	0.53067
TMAO	Ischemic stroke	440328	rs8110533	-0.000922509	0.0505535	0.985441
TMAO	Ischemic stroke	440328	All - Inverse variance weighted	-0.00757338	0.00763098	0.320977
TMAO	Ischemic stroke	440328	All - MR Egger	-0.012249	0.0139963	0.385669

## Sheet: Table S4
Table S4. Heterogeneity analysis using Cochran's Q test.
Outcome	Exposure	Method	Cochran's Q test	Degree of Freedom	p-value
Ischemic stroke	TMAO	MR Egger	51.9883	50	0.396364
Ischemic stroke	TMAO	Inverse variance weighted	52.1546	51	0.428803

## Sheet: Table S5
Table S5. Horizontal pleiotropy analysis using the intercept of MR-Egger regression test.
Outcome	Exposure	Egger_intercept	SE	P-value
Ischemic stroke || id:ebi-a-GCST006908	TMAO	0.00140062	0.00350223	0.690916
